# Supplementary material for: The Evolving Role of Cine MRI in Crohn’s Disease: From Functional Motility Analysis to Precision Management: A Review of the Last 10 Years
Source: Diagnostics (Basel). 2025 Dec 3;15(23):3078. doi: 10.3390/diagnostics15233078 (PMC12691373; doi:10.3390/diagnostics15233078)
Supplement: Supplementary file 1 [file diagnostics-15-03078-s001.zip]

Archive with 1 entries (1 files):
- diagnostics-3978235-supplementary.pptx
